# Supplementary material for: Thiolated Bis-meta-Carborane: A Molecular Rotor with Conformation-Dependent Dipole Moment
Source: JACS Au. 2026 Jan 27;6(2):1327–36. doi: 10.1021/jacsau.5c01656 (PMC12933341; doi:10.1021/jacsau.5c01656)
Supplement: Supplementary file 2 [file au5c01656_si_002.xyz]

25
1-(HS)-1,7-C2B10H11 RI-CC2/def2-TZVP Turbomole
B -0.177092213029 -1.59685167159 1.30360138798 
B -0.140020405649 -0.119409577171 2.29684602372 
C 0.0491381688684 0.043789624212 -0.938796163386 
B 0.102626752937 1.50145017751 -0.0492899603536 
B 1.47157773502 0.381370515758 -0.0349652071604 
B 0.822206627356 -1.28219365447 -0.134631323673 
B -0.954415631835 -1.17656579753 -0.25230245824 
B -1.39455021972 0.539258557053 -0.192602837345 
B 0.879981769748 1.09866709976 1.47962219927 
B 1.33562400384 -0.630371846972 1.43723873446 
B -1.55396432089 -0.457568271528 1.2548692468 
C -0.821747804101 1.08901499239 1.30004374521 
S 0.213516097723 0.17712774271 -2.72235224309 
H 0.0915861684442 2.55882072203 -0.556515351701 
H 2.45319039531 0.678686207366 -0.612204718829 
H 1.39022993288 -2.0732348485 -0.793587212193 
H -1.55506740643 -1.88970441665 -0.970621959614 
H -2.2821579874 1.03629376864 -0.778741807343 
H 1.39641770619 1.96101404956 2.09191347984 
H 2.29549521951 -1.02492941864 1.99806657085 
H -0.28692343523 -2.67548443158 1.76864706899 
H -2.6249904139 -0.607174934307 1.72010697809 
H -1.37162980896 1.87989955363 1.76672054341 
H -0.292115451876 -0.0491254089437 3.46242210186 
H -1.00447543546 -0.24198623503 -3.03696431675 
