# Supplementary material for: Thiolated Bis-meta-Carborane: A Molecular Rotor with Conformation-Dependent Dipole Moment
Source: JACS Au. 2026 Jan 27;6(2):1327–36. doi: 10.1021/jacsau.5c01656 (PMC12933341; doi:10.1021/jacsau.5c01656)
Supplement: Supplementary file 3 [file au5c01656_si_003.xyz]

46
mK-mK-rot-t0_180
B      -0.88876209     -1.58124691      1.19861410
B       0.88876148     -1.58124690      1.19861445
C      -0.00000011     -0.76700423     -0.00668330
C      -0.00000030     -2.99499425      1.38249382
B      -1.43658440     -1.60367905     -0.47208398
B      -1.43447946     -3.08661232      0.47800281
B      -0.88981316     -3.11810539     -1.20521746
B       0.00000000     -4.02107062      0.02674242
B       0.00000025     -1.62175945     -1.50566785
B       1.43447924     -3.08661226      0.47800337
B       1.43658444     -1.60367900     -0.47208341
B       0.88981361     -3.11810534     -1.20521710
H       1.42858438     -1.02654090      2.09710987
H      -0.00000048     -3.44227430      2.37303376
H      -2.40174784     -0.97708279     -0.76926384
H      -2.39427242     -3.61452447      0.94345359
H      -1.53472848     -3.64915536     -2.05626861
H       0.00000000     -5.20004945      0.19117883
H       0.00000040     -0.99927125     -2.51906069
H       2.39427203     -3.61452433      0.94345458
H       2.40174799     -0.97708270     -0.76926283
H       1.53472925     -3.64915523     -2.05626806
H      -1.42858534     -1.02654095      2.09710932
B       0.88876209      1.58124691     -1.19861410
B      -0.88876148      1.58124690     -1.19861446
C       0.00000011      0.76700423      0.00668329
C       0.00000030      2.99499425     -1.38249382
B       1.43658440      1.60367905      0.47208398
B       1.43447946      3.08661232     -0.47800281
B       0.88981315      3.11810538      1.20521747
B       0.00000000      4.02107062     -0.02674242
B      -0.00000026      1.62175944      1.50566785
B      -1.43447924      3.08661226     -0.47800338
B      -1.43658444      1.60367901      0.47208341
B      -0.88981361      3.11810534      1.20521710
H      -1.42858439      1.02654090     -2.09710987
H       0.00000049      3.44227431     -2.37303376
H       2.40174784      0.97708279      0.76926384
H       2.39427242      3.61452447     -0.94345357
H       1.53472848      3.64915535      2.05626862
H       0.00000001      5.20004945     -0.19117881
H      -0.00000040      0.99927124      2.51906068
H      -2.39427203      3.61452433     -0.94345458
H      -2.40174800      0.97708270      0.76926283
H      -1.53472925      3.64915523      2.05626806
H       1.42858535      1.02654095     -2.09710931
