# Supplementary material for: Thiolated Bis-meta-Carborane: A Molecular Rotor with Conformation-Dependent Dipole Moment
Source: JACS Au. 2026 Jan 27;6(2):1327–36. doi: 10.1021/jacsau.5c01656 (PMC12933341; doi:10.1021/jacsau.5c01656)
Supplement: Supplementary file 4 [file au5c01656_si_004.xyz]

47
mK-mK-SH t(C7-C1-C1'-C7')=180°, t(B12-C7-S-H)=-97.3°
B       1.09242578      2.19562459     -0.92971304
B       1.15796749      2.20290542      0.84688713
C       0.08973562      1.17907245      0.00098610
C       1.04786126      3.62259119     -0.04454197
B      -0.57347106      1.91022600     -1.41494662
B       0.08938958      3.54165134     -1.44430896
B      -1.55008107      3.26744596     -0.83751625
B      -0.47167664      4.38381118      0.00846717
B      -1.53976828      1.74501988      0.05887216
B       0.19519134      3.55342154      1.42279737
B      -0.46755014      1.92192009      1.45615658
B      -1.48448309      3.27478755      0.94087524
H       2.16175401      1.82301851      1.35149358
H       1.93939688      4.24320324     -0.07999414
H      -0.78633418      1.23555795     -2.37003263
H       0.41488760      4.14143470     -2.41939801
H      -2.50685022      3.63138989     -1.44926078
H      -0.52533543      5.57294295      0.00547812
H      -2.42107141      0.94739797      0.09470638
H       0.59162140      4.16128038      2.36607851
H      -0.60923487      1.25504003      2.42961030
H      -2.39369238      3.64415884      1.61827968
H       2.05626307      1.81115286     -1.50399413
B      -0.62351612     -1.33958913      0.92424608
B      -0.69055907     -1.34912975     -0.84498767
C       0.38461047     -0.32635666     -0.00354248
C      -0.59865962     -2.78873861      0.03963455
B       1.03938979     -1.06255585      1.41035546
B       0.37529467     -2.69599647      1.43407829
B       2.01885518     -2.41805966      0.83167933
B       0.95051550     -3.53623944     -0.01532968
B       2.00900122     -0.89369585     -0.06105839
B       0.27476793     -2.70528550     -1.42268416
B       0.93301282     -1.07230965     -1.45683841
B       1.95527199     -2.42175155     -0.94412761
H      -1.69501244     -0.97265758     -1.35079937
S      -2.06794177     -3.82839155      0.17109444
H       1.25054872     -0.39476435      2.37038130
H       0.04809288     -3.29675803      2.40831058
H       2.97136603     -2.78457829      1.44835668
H       0.99949073     -4.72453447     -0.01255208
H       2.89178208     -0.09818974     -0.09678212
H      -0.12098838     -3.31073436     -2.36911211
H       1.07002194     -0.41100632     -2.43474086
H       2.86050679     -2.79208540     -1.62645395
H      -1.58984495     -0.96083940      1.49628121
H      -2.34882663     -3.82441066     -1.15056084
